# Supplementary material for: Identification of Genomic Regions Implicated in Susceptibility to Schistosoma mansoni Infection in a Murine Backcross Genetic Model
Source: Int J Mol Sci. 2023 Sep 30;24(19):14768. doi: 10.3390/ijms241914768 (PMC10573152; doi:10.3390/ijms241914768)
Supplement: Supplementary file 1 [file ijms-24-14768-s001.zip]

Archive with 9 entries (9 files):
- .DS_Store
- ijms-2612175 Supplementary material.pdf
- ijms-2612175 tif Fig S1.tif
- ijms-2612175 tif Fig S2.tif
- ijms-2612175 tif Fig S3.tif
- ijms-2612175 tif Fig S4.tif
- ijms-2612175 tif Fig S5.tif
- ijms-2612175 tif Fig S6.tif
- ijms-2612175 tif Fig S7.tif
